# Supplementary material for: Advances in the Measurement of Polymeric Colorimetric Sensors Using Portable Instrumentation: Testing the Light Influence
Source: Polymers (Basel). 2022 Oct 12;14(20):4285. doi: 10.3390/polym14204285 (PMC9610941; doi:10.3390/polym14204285)
Supplement: Supplementary file 1 [file polymers-14-04285-s001.zip]

Archive with 1 entries (1 files):
- polymers-1945825-supplementary.pdf
